# Supplementary material for: Implementation Activities in Smoke-Free Public Housing: The Massachusetts Experience
Source: Int J Environ Res Public Health. 2022 Dec 21;20(1):78. doi: 10.3390/ijerph20010078 (PMC9819479; doi:10.3390/ijerph20010078)
Supplement: Supplementary file 1 [file ijerph-20-00078-s001.zip]

Archive with 1 entries (1 files):
- ijerph-1983127-supplementary.pdf
